# Supplementary material for: A genetically encoded tool for reconstituting synthetic modulatory neurotransmission and reconnect neural circuits in vivo
Source: Nat Commun. 2021 Aug 9;12:4795. doi: 10.1038/s41467-021-24690-9 (PMC8352926; doi:10.1038/s41467-021-24690-9)
Supplement: Supplementary file 5 — Supplementary Data 2 [file 41467_2021_24690_MOESM5_ESM.xlsx]

## Sheet: Sheet1
Strain Name	Genotype	Column1	Column2	Column3	Column4
N2	Wild-type
DCR8461	olaEx5138 [tph-1::HyPep-emGFP::let-858; unc-122::RFP]
DCR8422	olaEx5106 [myo-3::HyCal(2,7,9)-mCherry::let-858; unc-122::GFP]
DCR8505	olaEx5138 [tph-1::HyPep-emGFP::let-858; unc-122::RFP]; olaEx5106 [myo-3::HyCal(2,7,9)-mCherry::let-858; unc-122::GFP]
DCR8583	tph-1(mg280) II; olaEx5138 [tph-1::HyPep-emGFP::let-858; unc-122::RFP]; olaEx5106 [myo-3::HyCal(2,7,9)-mCherry::let-858; unc-122::GFP]
DCR8587	egl-3(n150) V; olaEx5138 [tph-1::HyPep-emGFP::let-858; unc-122::RFP]; olaEx5106 [myo-3::HyCal(2,7,9)-mCherry::let-858; unc-122::GFP]
DCR8598	tph-1(mg280) II; egl-3(n150) V; olaEx5138 [tph-1::HyPep-emGFP::let-858; unc-122::RFP]; olaEx5106 [myo-3::HyCal(2,7,9)-mCherry::let-858; unc-122::GFP]
DCR8606	tph-1(mg280) II; egl-3(n150) V
MT150	egl-3(n150) V
MT15434	tph-1(mg280) II
DCR2747 (RB1156 ox2x)	del-7(ok1187) IV
DCR2780 (VC40549 ox3x)	del-7(gk688559) IV
DCR8605	del-7(ok1187) IV; olaEx5138 [tph-1::HyPep-emGFP::let-858; unc-122::RFP]; olaEx5106 [myo-3::HyCal(2,7,9)-mCherry::let-858; unc-122::GFP]
DCR8604	del-7(gk688559) IV; olaEx5138 [tph-1::HyPep-emGFP::let-858; unc-122::RFP]; olaEx5106 [myo-3::HyCal(2,7,9)-mCherry::let-858; unc-122::GFP]
DCR8414	olaEx5098 [unc-47::HyCal(2,7,9)-mCherry::let-858; unc-122::GFP]
DCR8212	olaIs122 [rab-3::HyPep-emGFP::let-858; unc-122::RFP]
DCR8423	olaEx5107 [rab-3::HyCal(2,7,9)::let-858]
