# Supplementary material for: A genetically encoded tool for reconstituting synthetic modulatory neurotransmission and reconnect neural circuits in vivo
Source: Nat Commun. 2021 Aug 9;12:4795. doi: 10.1038/s41467-021-24690-9 (PMC8352926; doi:10.1038/s41467-021-24690-9)
Supplement: Supplementary file 6 — Supplementary Data 3 [file 41467_2021_24690_MOESM6_ESM.xlsx]

## Sheet: Sheet1
Supplemetary Table 3
	Primer Name	Alternate Name	Sequence	Purpose
	oEMW_116	N150_F1	TCTTATCTTAGCCGATTTCGCAGC	Forward: For genotyping egl-3(n150)
	oEMW_117	N150_R1	CTGATGGATGTGCCGGATCTC	Reverse: For genotyping egl-3(n150)
	oEMW_118	Del-7(gk)_F	CTCCCATCACACTGGCTTCCGT	Forward: For genotyping del-7(gk688559)
	oEMW_119	Del-7(gk)_R	GTGTTCTCTCACCGCGCCATTT	Reverse: For genotyping del-7(gk688559)
	oEMW_120	Del-7(ok)_F	tgtctccgtctccttttgct	Outside Forward: For genotyping del-7(ok1187)
	oEMW_121	Del-7(ok)_R	tggcggttctgatatcttcc	Outside Reverse: For genotyping del-7(ok1187)
	oEMW_122	Del-7(ok)_int_F	ggcagaagtacgacgagagg	Internal Forward: For genotyping del-7(ok1187)
	oEMW_123	Del-7(ok)_int_R	tggtaaaggccgatacgaac	Internal Revese: For genotyping del-7(ok1187)
	oEMW_124	tph1_mg_F	CGAAGAAAGCTGCTGGAAAG	Forward: For genotyping tph-1(mg280)
	oEMW_125	tph1_R1	ACACGGAATCCAGTTTTTGC	Reverse #1: For genotyping tph-1(mg280)
	oEMW_126	tph1_R2	AAATCCTCCATGCGATTGTC	Reverse #2: For genotyping tph-1(mg280)
